# Supplementary material for: Use of Green Fs Lasers to Generate a Superhydrophobic Behavior in the Surface of Wind Turbine Blades
Source: Polymers (Basel). 2022 Dec 19;14(24):5554. doi: 10.3390/polym14245554 (PMC9781544; doi:10.3390/polym14245554)
Supplement: Supplementary file 1 [file polymers-14-05554-s001.zip]

Archive with 1 entries (1 files):
- polymers-2058242-supplementary.pdf
